# Supplementary material for: Identification of Hub Genes Associated With Tuberculous Pleurisy by Integrated Bioinformatics Analysis
Source: Front Genet. 2021 Dec 3;12:730491. doi: 10.3389/fgene.2021.730491 (PMC8678451; doi:10.3389/fgene.2021.730491)
Supplement: Supplementary file 1 [file DataSheet1.xlsx]

## Sheet: S1
INSIG2
APOL3
CREB3
LZTR1
INTS10
SUN2
CTDSP2
SETD7
ETFB
NME4
RASL11B
VGLL3
E2F4
SSR3
P4HA2
TMEM147
CANT1
PWP1
MORC2
PLTP
RPL7
PMEPA1
DNAJC13
DDAH2
ILK
DTX1
GNA12
SRP9
GARS
UGDH
PCM1
ZDHHC18
CSRP1
MYO9B
GRK2
AP2B1
REXO1
CALM3
TCP1
TFRC
NDUFV1
ACTN1
ATAD3B
SLC30A7
RBP5
WASF2
KBTBD2
PCF11
ASNSD1
ARL15
EIF4B
PEF1
MGAT1
RRBP1
STX4
APLP2
FUT4
MAGED2
ARPIN
BICD2
ZC3HAV1
BPIFB4
SMG5
KLF11
DENND1C
INTS5
RNF6
PPP1CB
MCU
PABPC1
CORO1B
HTRA3
NLGN2
ICE1
YBX1
GATAD2B
PTEN
AREG
TECPR2
ARHGAP17
ASH1L
FOS
SREBF1
C20orf194
FABP5
PPP3R1
CIR1
HSP90AB1
GRASP
CARNMT1
APOL1
HLA-DQB1
PAWR
SLC44A1
DGUOK
PTTG1IP
FN1
NSD3
DSG2
TEP1
DOT1L
PRKACA
TERF1
AGFG2
PABPC4
SDF2
MSX2
PACS2
IRAK1
RBMX
POLR2A
CALD1
SSB
FBXW11
TIMP2
JMJD8
QTRT1
RABL6
AZU1
BRD3
GNPTG
CTNNB1
CASP4
DHX57
WDR70
NCOA2
ARHGAP4
FAM129A
GNAS
VAC14
VHL
CDK4
SDC3
TBC1D10C
VOPP1
SESN1
OGFRL1
IL10RB
CBL
LAMP5
ZNF385A
ZNF354A
TFCP2
COPB1
MT-CO2
R3HCC1
ECD
TUBA1C
ACTR1B
SH3BP2
TIPARP
CHD1
SUPT16H
TUBA1A
EAF2
AHDC1
PER1
RSRP1
C20orf27
EPM2AIP1
NCR3LG1
CSNK2B
SNX7
LMAN2
TXLNA
ZNF652
CD79A
PPP4R3A
FKBP9
SENP5
FLNA
NPTN
NXN
SERPINB1
BASP1
PEX3
PDF
ETV5
HK1
SYPL1
RFX5
MSRB3
ZNF469
AVPI1
CPSF3
GRIPAP1
FN3K
EHD1
NSMAF
NOMO1
CLEC11A
ILVBL
TIMD4
HERPUD1
SEC61A1
RNF122
MTG1
CD302
MED12
ETF1
NUB1
TAS2R30
CNOT10
CRABP2
NONO
CISH
PLXNB2
HIKESHI
TSTD2
KIAA1644
IRAK3
RPL17
AP3D1
RNASE2
POLH
MUT
MTOR
CXCL2
C19orf48
ETS2
MAP3K6
RABGAP1
LCMT1
DCAF6
ORAI1
PDCD7
CREB1
DESI2
PHF21A
HLA-F
AXIN1
ZNF331
TM9SF1
SEC23IP
COMMD10
UBAP1
EIF4A1
OLFML2B
SRRM2
MAGED1
RB1CC1
IGSF10
RAB7A
RPS8
ZNF207
MRPL1
NCOA1
AAAS
ESYT2
CHD7
PARP9
SDC1
SIRPB1
TAX1BP3
TUBA1B
TBC1D15
SDK1
B3GNT7
MTR
DLST
CORO1C
ERGIC1
CCNL2
DNAJB14
C2orf68
FCER2
RPS2
KREMEN1
CDC23
USP36
RPS26
CSRNP1
TRIM52
DNAJC5
RLIM
NDRG1
SETD5
ATN1
NNMT
CCZ1
YWHAG
FUT8
RPS3A
FRY
HLA-A
RMND5A
UFC1
ZNF557
RAB5B
USMG5
STAT3
DPY19L4
BDP1
PPP1R12A
POLG
POLE3
DTX3L
ADAMTS2
VKORC1
UBR3
ABHD2
QPRT
ST13
LEPROT
COMMD6
SETX
KAT6A
ITM2C
SCFD1
NMT1
ZNF251
HM13
IFFO2
NRP1
LDLRAP1
PSMD14
RAB11FIP5
TSC22D3
FUNDC2
DUSP5
UQCRFS1
NCOA4
TMEM106B
KCTD9
USO1
LUC7L3
PDPN
HLA-DRB5
HDLBP
B3GALT4
ID2
AC138811.2
B4GALT2
FCGR2B
PARP8
HOXB2
IQGAP1
SRSF8
DUSP6
TUBGCP6
GALNT10
COX7A2
GLUD1
EIF4EBP2
ARPC1B
SNX17
EREG
ACSS2
GIMAP1-GIMAP5
RPL18
SNRPD3
RALA
KDM3B
HAVCR2
PLD3
CASP2
EIF3CL
ARMCX2
MAP7D1
PRPF39
PRRC2A
UBA3
MGAT5
PFN1
PCNP
FRMD6
LUC7L2
C5orf46
PDCL
NPLOC4
AP1S2
UBE4B
PEX19
MAT2B
SARNP
SUSD6
AL132989.1
STK17B
RARRES1
MGEA5
IGSF21
ATRN
CXCL13
ALPL
GLIS2
UPF2
PRF1
FAM20C
AREGB
CETN2
NADSYN1
GLUL
CDC42EP5
XPOT
PMPCA
IL3RA
AC107021.1
PHKA2
CREBRF
PANK3
FOLR2
DCAF15
CXorf36
FOXJ2
HLA-C
RNASEK
PF4
C4B
BPI
ASMTL
TRIM27
ZMYM2
STX6
FBL
JUND
LPAR5
PHPT1
GOLGA8B
SELENOW
TARS
SETD2
COQ2
C1QTNF4
CAD
STK39
NBL1
VAMP2
CSE1L
FAF2
REM1
PHKB
MVP
NGRN
EXOSC8
NDUFB8
GLYR1
TMEM8A
ETAA1
PTPRE
RPL41
FBLIM1
RAB8B
EXOG
EIF1AX
TAF11
KARS
MFSD14B
UTP14C
PTPN11
CCNL1
ELANE
UACA
PI4K2B
B3GLCT
HIGD1A
SYNE2
SLC2A1
ATF3
SMARCA1
KLF16
TMEM208
TCEAL1
COMMD3
C3orf38
POLR2J
CHI3L2
IPP
NEURL2
ADAM10
QSOX1
CYP26B1
PACS1
EXOC3
HSPA1B
CAMK1D
WDR36
JAG1
NIPBL
PHC2
SHOC2
SMURF1
SRP72
TRPM7
GP1BA
ENTPD1
DHRSX
FAM129B
RUBCN
ITFG1
RNF4
AL049840.1
CD27
DAZAP2
TBC1D2B
CEBPB
GREM1
EVI2A
RNASE6
SMAD7
MAN1A1
ANAPC16
VPS41
PTGES3
TICAM2
MLF2
SLC25A12
HLA-DOA
ITPKB
MRPS30
ANKIB1
FAM69B
ZBTB2
SPDYE6
CCL21
BACH1
PRKDC
GNG5
CALM1
LMNA
ZBED6CL
CEBPA
ELF4
ANXA7
PSEN1
MAP1LC3B2
FBXW5
CRYBG1
ALDH1B1
PDAP1
BMI1
METRNL
CHP1
FAT1
PGK1
WDR77
CD1C
RHOBTB1
PANK4
DPP4
ZBTB7A
HIST1H4E
TNS3
RAB5C
DNAJC11
LNPEP
MNT
RPS27A
SLCO2A1
EIF2AK4
PQLC1
ZNF587
TBC1D4
SCARF1
RHOU
LPP
COL5A3
RNF185
FAP
FAM114A1
JUN
BTBD6
IER2
STAM2
ENTPD7
SEMA6B
FGF10
SEH1L
TWF1
COL1A2
CLSTN1
SMCHD1
PPP1R12C
GTF2F2
SNTB2
TPM4
HIF1AN
MOGS
ALDH1A3
UBA1
FKBP1A
RNPEPL1
C18orf8
FEM1C
PURA
CNOT1
MAN2B1
RIC1
B4GALT7
F8A1
FBXO18
SNRK
PPP2R1B
PRELID3B
RPL22
CD4
MFN2
MFSD6
ILF3
PCGF1
CLK1
IFRD2
EBP
MOB3A
MAP3K5
ZNF710
VCAN
NUDT22
NSFL1C
ATG2B
FLJ20373
TRIM47
DEFA3
LPGAT1
CBLL1
C16orf91
GLIPR1
MED8
SF3B4
DCAF7
ATL3
ANP32A
AMD1
DDX50
ESCO1
ANXA5
TAOK1
ARHGEF2
CTTNBP2NL
FBXO34
AVEN
DACT1
GBP3
KMT2D
GUSB
EGLN2
NCAPD3
TOGARAM1
DOK5
MIEF1
BCL6B
CHURC1
SNX1
HMGN2
TSTA3
MT-ND2
SAE1
ADAM12
SCAF1
MANBA
PHF1
TYROBP
WWP2
LGMN
CTSK
FOXK1
LRIG1
XRN1
TMED7-TICAM2
TSR3
SLC30A9
ATP5G2
ACAP2
PPFIA1
BTN3A1
RTEL1-TNFRSF6B
RBM19
CPA3
P2RX5-TAX1BP3
ETV6
RAB31
RNF13
TTC17
KLHL15
MS4A1
PFKL
ZDHHC9
CALCRL
BLVRA
ICMT
DYNLT1
IMP3
WDR61
AC008763.3
CCDC50
KLHDC10
SMIM30
XRCC5
IBSP
KRT19
NDUFAF1
DNTTIP2
STBD1
IL16
XPO1
PTPN9
RPL9
GDI1
XPNPEP1
CDK6
DDIT4
TBL1XR1
HAPLN3
ATXN7L3B
NFX1
CCDC130
ATRX
MT-ND4L
EPS15
LARP4B
MT-ND1
STAB2
TAF6L
DEFA1B
CEP68
MXRA7
MSLN
TAGLN
MVB12B
ADRA2A
AFAP1L1
CEMIP
GRAPL
DEFA4
SP2
PADI2
SLC35D1
ETFA
SURF1
PTPN1
SMG6
FCRL5
PNRC1
MAP1S
CAPZA1
DOK4
PRTN3
ZXDB
DEGS1
DUSP1
ARHGEF25
HMGN4
EMB
CCDC137
TMEM65
C6orf47
MAPK11
GNL1
RYK
BHLHE40
HLA-DQA2
IFNGR2
RYBP
RABAC1
GTF3C1
PSMD3
RFX1
VPS36
LRRK1
IGFBP2
HLA-DPB1
EHBP1L1
CHMP7
INSIG1
MLLT1
SLC2A10
CUL5
SCAP
HPS3
MPO
SMARCC1
TGFB3
NDE1
KATNAL1
KDM4A
TMEM131L
ITGA5
DARS2
ELL2
YRDC
GNL3
AEN
SPOCK2
PKNOX2
PLXDC2
TMEM39B
AP3S1
AL662899.3
AFF4
RNF216
KIAA1147
NUDT4P1
RPL11
ACOX1
GALNT12
RAB21
EIF3M
CSK
CSF1R
RAB4B
SRSF3
ELK3
CORO1A
CAVIN3
GGT5
CHCHD5
ESAM
POLB
TBC1D25
TNKS1BP1
TAB1
CCL8
MARS2
ME1
DFFA
APOL4
YEATS2
UBL4A
CENPB
SLC40A1
NFIL3
PDPK1
CCNT2
CLDN1
LIN7C
USP11
ATP6V1A
GPR183
SIGLEC8
C1QA
PLEKHH2
SYAP1
RNF126
TM9SF4
SDC4
AC007919.2
FKBP3
TPST2
KDM3A
DNTTIP1
TFE3
GTPBP4
FOXS1
CTNS
JUNB
ZNF791
CASTOR2
KAT8
MAGT1
ATP1B3
LRG1
TEN1-CDK3
INO80D
HLA-DOB
CNPY2
RGS14
SLU7
ADAMTS12
MRPL38
WDR82
NIFK
GOLPH3
TM2D2
DNAJA1
HIST2H2BE
UPF1
CRIPT
MAPRE1
PUSL1
ATP5F1
PPP2CA
SPTLC2
GRK5
RNF115
ABRAXAS2
MBOAT1
FUT11
TRPV2
CCT5
VMP1
CMTR1
DOCK6
KYAT3
LRBA
GBF1
SAMD1
DDX3Y
COMMD1
IRF2
ERCC6L2
SPSB1
MAVS
WBP11
LGALS3BP
AL136295.1
FNTA
HNRNPM
KDELC1
SMIM13
CDR2L
NUP205
BTG1
SACS
RGS2
SPRED2
C4A
ANAPC2
PAQR3
ARHGEF40
TOMM34
PPP1R15A
ADAR
RPS4Y1
RGS7BP
CBY1
PISD
SFPQ
CH25H
PMPCB
BTAF1
FAM109B
TSC22D2
IFI44L
TATDN2
POFUT1
GTF2E2
SH3BGRL
BHLHE41
IMPACT
APIP
C1QBP
SPRED1
ITGA1
HERPUD2
GNPAT
MTF1
DCTN6
ATP5A1
RSPO3
MMP11
GOLPH3L
PLEKHF2
CACUL1
UTP3
LRIG2
PRDX6
PNPLA2
COL7A1
ACTR8
IFIT1
PSTPIP2
FBXL14
CBX5
ING2
RIPK1
KRT18
PHF20
SLC7A1
POGLUT1
ENGASE
TNFRSF13C
PAXX
SNX22
TUSC1
MCM5
NSMCE4A
CCDC71
ARNT
RPS6KA3
GXYLT2
HIST2H4A
LRRC8C
HBEGF
XPO6
NCBP1
NUCKS1
TMA7
C8orf4
GPIHBP1
MRPS16
PMM2
GRK3
CCDC47
PFDN4
PRDX4
TTC21B
AHR
FNIP2
NRN1
EDEM3
NPM3
COL4A5
MSL2
PTGDS
COPZ2
POLRMT
RPL17-C18orf32
ZNF32
TREML2
PLXNA2
GGA2
PSMC4
PIAS4
CCDC8
MOB3B
FAM20B
LOXL4
ARHGAP15
TMEM248
HSPA1A
BATF3
CREB3L1
EGR2
KLHDC1
CTSH
G0S2
PRCC
ADCY9
AL136295.5
AGO2
TMOD3
IRF2BPL
TGM2
AL133318.1
RAB4B-EGLN2
IFNG
GUF1
VDAC1
RAB5A
CHST2
RPS6KA4
ISOC1
LASP1
DEFA1
TMEM131
COQ8A
RPL7A
SREK1IP1
RNF144B
EEA1
SLC35F6
CTDSP1
SWAP70
ITGA11
PALD1
FOXK2
NINJ1
ELOVL1
RRP7A
OTUD1
GNG10
CLIC3
RNASE3
CD53
POGK
ZNF362
WNT2
CEACAM6
CCDC167
SLC25A20
LGALS1
VPREB3
MGAT3
CD163L1
PRKAB2
ABCF1
TMEM39A
EIF2B1
SPARC
PTDSS2
SENP3-EIF4A1
TAF10
ZNF787
TBC1D12
FAM45A
AL133262.1
INTS8
CASD1
P3H3
SPOUT1
FDCSP
COMMD7
PDZD8
HACD2
CITED2
KIAA0141
SEPSECS
BUD23
HIP1R
SHC2
IER5L
EHD4
FNDC1
TRIM56
FAM96B
CEP350
ARRDC4
TRAF2
CABLES2
KCND2
SLC46A2
SYNDIG1
CDR2
MAML1
C5AR1
MT-ND6
HMOX1
PTGES
AAED1
USP42
HLX
N4BP2
RPL5
DCBLD1
OGT
CAMP
CUTC
SEMA3C
GCC2
CDC5L
METTL7B
TXNDC5
IDUA
CPD
STON1
AMIGO3
SOST
DHX58
UBQLN4
CCDC6
MEGF9
LPCAT1
RAD50
TMEM50B
C5orf15
MTFR1
RGL2
C1orf123
CCDC9
ZFP91
ANKRD13A
STK35
ARMCX1
PTGS2
ORM1
SLC20A1
FAM43A
ZNF629
CCDC102A
SIGLEC1
HMCN1
NOTCH1
RALGPS2
SLC39A10
SMARCA5
AC000003.2
WRN
FBRS
CASP8AP2
BMS1
LRP5
RNF149
APOL6
KCTD21
COLGALT1
UBA7
OVCA2
RUNDC1
UBTD2
TIMM23
RILP
RAD54L2
LPIN2
EPOP
SIGLEC14
ZNF490
KRT10
CHI3L1
GSS

## Sheet: S2
TIMM17A
NDUFB8
RPL17
AL662899.3
RXFP4
MAP3K11
FLCN
CSNK2B
RNASEK
SMS
APEX1
TSTA3
SEC61B
CXorf36
COMMD3
GNPTG
MSR1
NR4A1
FOSB
ZBTB4
PSMA1
CA11
AP2M1
CD52
UQCRFS1
SETX
MFSD1
PRCP
EIF3CL
HIST1H4F
VSIG4
SMIM30
ETS2
ALDH9A1
DNTTIP2
LRG1
KLHL22
RGCC
MAPK11
ZNF316
SULF1
LZTR1
CRIP1
BCL6B
NME1-NME2
LAMA5
IRF2
HLA-DMB
LSM10
HSP90B1
SKI
PRDX4
GFPT2
TFPI2
PHPT1
FOXO3
OGFRL1
MAMDC2
ALAD
SLAMF8
UBA7
GNL3L
PRRX2
C1QB
PSMC4
JUNB
PPP1R15A
IGFBP2

## Sheet: S3
NDUFB8
RPL17
AL662899.3
CSNK2B
RNASEK
TSTA3
CXorf36
COMMD3
GNPTG
UQCRFS1
SETX
EIF3CL
SMIM30
ETS2
DNTTIP2
LRG1
MAPK11
LZTR1
BCL6B
IRF2
PRDX4
GFPT2
PHPT1
OGFRL1
UBA7
PSMC4
JUNB
PPP1R15A
IGFBP2
